# Supplementary material for: Protected high risk percutaneous coronary intervention—Impella 5.0 as a single-access technique: a case report
Source: Eur Heart J Case Rep. 2024 Jan 30;8(2):ytae060. doi: 10.1093/ehjcr/ytae060 (PMC10875922; doi:10.1093/ehjcr/ytae060)
Supplement: ytae060_Supplementary_Data [file ytae060_supplementary_data.zip]

Archive with 3 entries (3 files):
- Hemo_AngioSeal.mp4
- HR-PCI Impella 5.0.mp4
- Preoperative_TTE.mp4
